# Supplementary material for: Double-Clad Antiresonant Hollow-Core Fiber and Its Comparison with Other Fibers for Multiphoton Micro-Endoscopy
Source: Sensors (Basel). 2024 Apr 12;24(8):2482. doi: 10.3390/s24082482 (PMC11054428; doi:10.3390/s24082482)
Supplement: Supplementary file 1 [file sensors-24-02482-s001.zip]

Archive with 1 entries (1 files):
- sensors-2852250-supplementary.pdf
